# Supplementary material for: Rational Design of Novel Single-Atom Catalysts of Transition-Metal-Doped 2D AlN Monolayer as Highly Effective Electrocatalysts for Nitrogen Reduction Reaction
Source: Molecules. 2024 Dec 6;29(23):5768. doi: 10.3390/molecules29235768 (PMC11643860; doi:10.3390/molecules29235768)
Supplement: Supplementary file 1 [file molecules-29-05768-s001.zip]

Archive with 1 entries (1 files):
- molecules-3342409-supplementary.pdf
